# Supplementary material for: Escherichia coli alcohol dehydrogenase YahK is a protein that binds both iron and zinc
Source: PeerJ. 2024 Sep 10;12:e18040. doi: 10.7717/peerj.18040 (PMC11397123; doi:10.7717/peerj.18040)
Supplement: Supplemental Information 3 [file peerj-12-18040-s003.zip]

Archive with 1 entries (1 files):
- Tan 2022-04-12 14h23m56s.tif
